# Supplementary material for: Isolation, Structural Characteristics Analysis of a Vigna unguiculata Polysaccharide VUP80-3 and Its Protective Effect on GES-1 Cells In Vitro
Source: Molecules. 2023 Jul 21;28(14):5566. doi: 10.3390/molecules28145566 (PMC10383257; doi:10.3390/molecules28145566)
Supplement: Supplementary file 1 [file molecules-28-05566-s001.zip]

Archive with 1 entries (1 files):
- molecules-2518834-supplementary.pdf
